# Supplementary material for: Quality of Life, Treatment Satisfaction, and Perceived Stress Among Adults with Type 2 Diabetes Attending Clinics in Conflict-Affected Syria: A Cross-Sectional Study
Source: J Clin Med. 2026 Feb 5;15(3):1285. doi: 10.3390/jcm15031285 (PMC12897654; doi:10.3390/jcm15031285)
Supplement: Supplementary file 1 [file jcm-15-01285-s001.zip]

Archive with 1 entries (1 files):
- jcm-4073622-supplementary.xlsx
