# Supplementary material for: Quality of Life, Treatment Satisfaction, and Perceived Stress Among Adults with Type 2 Diabetes Attending Clinics in Conflict-Affected Syria: A Cross-Sectional Study
Source: J Clin Med. 2026 Feb 5;15(3):1285. doi: 10.3390/jcm15031285 (PMC12897654; doi:10.3390/jcm15031285)
Supplement: Supplementary file 1 [file jcm-15-01285-s001.zip › jcm-4073622-supplementary.xlsx]

## Sheet: Introduction analysis
Frequencies
Notes
Output Created		15-MAY-2025 09:21:23
Comments
Input	Data	Bashar\Introduction.sav
	Active Dataset	DataSet1
	Filter	<none>
	Weight	<none>
	Split File	<none>
	N of Rows in Working Data File	200
Missing Value Handling	Definition of Missing	User-defined missing values are treated as missing.
	Cases Used	Statistics are based on all cases with valid data.
Syntax		FREQUENCIES VARIABLES=VAR00002 VAR00003 VAR00004 VAR00005 VAR00006 VAR00007 VAR00009 VAR00010 VAR00011 VAR00012 VAR00013 VAR00014 VAR00015 VAR00016 VAR00017 VAR00018 VAR00019 VAR00020 VAR00021 VAR00022 VAR00023 VAR00024 VAR00025 VAR00026 VAR00027 VAR00028 VAR00029 VAR00030 /STATISTICS=MEAN /ORDER=ANALYSIS.
Resources	Processor Time	00:00:00.03
	Elapsed Time	00:00:00.02
Frequency Table
Age
		Frequency	Percent	Valid Percent	Cumulative Percent
Valid	18 - 30	9	4.5	4.5	4.5
	31 - 40	14	7	7	11.5
	41 - 50	54	27	27	38.5
	51 - 60	65	32.5	32.5	71
	60 years and Above	58	29	29	100
	Total	200	100	100
What is your gender?
		Frequency	Percent	Valid Percent	Cumulative Percent
Valid	Female	81	40.5	40.5	40.5
	Male	119	59.5	59.5	100
	Total	200	100	100
Marital status:
		Frequency	Percent	Valid Percent	Cumulative Percent
Valid	divorced	14	7	7	7
	married	135	67.5	67.5	74.5
	single	12	6	6	80.5
	widowed	39	19.5	19.5	100
	Total	200	100	100
What is the highest level of education you have completed?
		Frequency	Percent	Valid Percent	Cumulative Percent
Valid	High school	52	26	26	26
	No studies	36	18	18	44
	Primary school	82	41	41	85
	University (Higher education).	30	15	15	100
	Total	200	100	100
Job status:
		Frequency	Percent	Valid Percent	Cumulative Percent
Valid	employee	34	17	17	17
	other	30	15	15	32
	retired	2	1	1	33
	student	8	4	4	37
	unemployed	126	63	63	100
	Total	200	100	100
Where do you live?
		Frequency	Percent	Valid Percent	Cumulative Percent
Valid	City	26	13	13	13
	Countryside	121	60.5	60.5	73.5
	Owner of the house	41	20.5	20.5	94
	Tenant	12	6	6	100
	Total	200	100	100
Year of diagnosis (type 2 diabetes):
		Frequency	Percent	Valid Percent	Cumulative Percent
Valid	1990 - 2000	3	1.5	1.5	1.5
	2001 - 2010	48	24	24	25.5
	2011 - 2020	124	62	62	87.5
	2021 and Above	25	12.5	12.5	100
	Total	200	100	100
What types of treatment do you receive? (multiple choice questions)/oral antidiabetic drugs
		Frequency	Percent	Valid Percent	Cumulative Percent
Valid	.00	103	51.5	51.5	51.5
	1.00	97	48.5	48.5	100
	Total	200	100	100
What types of treatment do you receive? (multiple choice questions)/insulin therapy
		Frequency	Percent	Valid Percent	Cumulative Percent
Valid	.00	95	47.5	47.5	47.5
	1.00	105	52.5	52.5	100
	Total	200	100	100
What types of treatment do you receive? (multiple choice questions)/diet
		Frequency	Percent	Valid Percent	Cumulative Percent
Valid	.00	55	27.5	27.5	27.5
	1.00	145	72.5	72.5	100
	Total	200	100	100
What types of treatment do you receive? (multiple choice questions)/other
		Frequency	Percent	Valid Percent	Cumulative Percent
Valid	.00	139	69.5	69.5	69.5
	1.00	61	30.5	30.5	100
	Total	200	100	100
Retinopathy complications
		Frequency	Percent	Valid Percent	Cumulative Percent
Valid	NO	157	78.5	78.5	78.5
	YES	43	21.5	21.5	100
	Total	200	100	100
Nephropathy complications
		Frequency	Percent	Valid Percent	Cumulative Percent
Valid	NO	153	76.5	76.5	76.5
	YES	47	23.5	23.5	100
	Total	200	100	100
Nephropathy complications
		Frequency	Percent	Valid Percent	Cumulative Percent
Valid	NO	161	80.5	80.5	80.5
	YES	39	19.5	19.5	100
	Total	200	100	100
Macrovascular complications
		Frequency	Percent	Valid Percent	Cumulative Percent
Valid	NO	173	86.5	86.5	86.5
	YES	27	13.5	13.5	100
	Total	200	100	100
Hypertension
		Frequency	Percent	Valid Percent	Cumulative Percent
Valid	NO	59	29.5	29.5	29.5
	YES	141	70.5	70.5	100
	Total	200	100	100
Ischaemic heart disease
		Frequency	Percent	Valid Percent	Cumulative Percent
Valid	NO	168	84	84	84
	YES	32	16	16	100
	Total	200	100	100
Stroke
		Frequency	Percent	Valid Percent	Cumulative Percent
Valid	NO	188	94	94	94
	YES	12	6	6	100
	Total	200	100	100
Dyslipidemia
		Frequency	Percent	Valid Percent	Cumulative Percent
Valid	NO	162	81	81	81
	YES	38	19	19	100
	Total	200	100	100
Obstructive sleep apnoe syndrome
		Frequency	Percent	Valid Percent	Cumulative Percent
Valid	NO	172	86	86	86
	YES	28	14	14	100
	Total	200	100	100
Obesity
		Frequency	Percent	Valid Percent	Cumulative Percent
Valid	NO	129	64.5	64.5	64.5
	YES	71	35.5	35.5	100
	Total	200	100	100
Depression
		Frequency	Percent	Valid Percent	Cumulative Percent
Valid	NO	148	74	74	74
	YES	52	26	26	100
	Total	200	100	100
Your height: ........... cm
		Frequency	Percent	Valid Percent	Cumulative Percent
Valid	150 - 160	39	19.5	19.5	19.5
	161 - 170	84	42	42	61.5
	171 - 180	69	34.5	34.5	96
	181 - 190	6	3	3	99
	191 and Above	2	1	1	100
	Total	200	100	100
Your weight (without clothes): ............. kg
		Frequency	Percent	Valid Percent	Cumulative Percent
Valid	101 and Above	2	1	1	1
	51 - 60	8	4	4	5
	61 - 70	41	20.5	20.5	25.5
	71 - 80	59	29.5	29.5	55
	81 - 90	71	35.5	35.5	90.5
	91 - 100	19	9.5	9.5	100
	Total	200	100	100
Do you currently smoke?
		Frequency	Percent	Valid Percent	Cumulative Percent
Valid	NO	127	63.5	63.5	63.5
	YES	73	36.5	36.5	100
	Total	200	100	100
Have you smoked in the past?
		Frequency	Percent	Valid Percent	Cumulative Percent
Valid	NO	121	60.5	60.5	60.5
	YES	79	39.5	39.5	100
	Total	200	100	100
Do you consume alcohol?
		Frequency	Percent	Valid Percent	Cumulative Percent
Valid	NO	154	77	77	77
	yes, 2-5 times/week	14	7	7	84
	yes, min. 5 times/week	7	3.5	3.5	87.5
	yes, occasionally (less, than 2 times per week)	25	12.5	12.5	100
	Total	200	100	100

## Sheet: 2- ADDQoL analysis
FREQUENCIES VARIABLES=VAR00009 VAR00013 VAR00016 VAR00020 VAR00023 VAR00030 VAR00027 VAR00034 VAR00038 VAR00041 VAR00044 VAR00047 VAR00050 VAR00053 VAR00056 VAR00059 VAR00062 VAR00065 VAR00068
/STATISTICS=MEAN
/ORDER=ANALYSIS.
Frequencies
Notes
Output Created		15-MAY-2025 00:03:23
Comments
Input	Data	Bashar\ADDQoL.sav
	Active Dataset	DataSet1
	Filter	<none>
	Weight	<none>
	Split File	<none>
	N of Rows in Working Data File	200
Missing Value Handling	Definition of Missing	User-defined missing values are treated as missing.
	Cases Used	Statistics are based on all cases with valid data.
Syntax		FREQUENCIES VARIABLES=VAR00009 VAR00013 VAR00016 VAR00020 VAR00023 VAR00030 VAR00027 VAR00034 VAR00038 VAR00041 VAR00044 VAR00047 VAR00050 VAR00053 VAR00056 VAR00059 VAR00062 VAR00065 VAR00068 /STATISTICS=MEAN /ORDER=ANALYSIS.
Resources	Processor Time	00:00:00.00
	Elapsed Time	00:00:00.00
Statistics
		leisure score	having a workin score	distance journeys score	my holidays score	physically score	friendships and social life score	family life score	personal relationship score	having a sex score	physical appearance score	self-confidence score	My motivation score	general react score	feelings about the future score	financial status score	living conditions score	not having to depend on others score	freedom to eat score	freedom to drink score
N	Valid	200	65	200	53	200	200	164	120	97	200	200	200	200	200	200	200	200	200	200
	Missing	0	135	0	147	0	0	36	80	103	0	0	0	0	0	0	0	0	0	0
Mean		-3.385	-4.58462	-3.185	-3.54717	-4.33	-2.67	-4.35366	-4.13333	-4.25773	-3.505	-3.455	-3.485	-2.325	-2.915	-4.255	-4.37	-2.495	-5.335	-5.445
FACTOR
/VARIABLES VAR00009 VAR00013 VAR00016 VAR00020 VAR00023 VAR00027 VAR00030 VAR00034 VAR00038 VAR00041 VAR00044 VAR00047 VAR00050 VAR00053 VAR00056 VAR00059 VAR00062 VAR00065 VAR00068
/MISSING LISTWISE
/ANALYSIS VAR00009 VAR00013 VAR00016 VAR00020 VAR00023 VAR00027 VAR00030 VAR00034 VAR00038 VAR00041 VAR00044 VAR00047 VAR00050 VAR00053 VAR00056 VAR00059 VAR00062 VAR00065 VAR00068
/PRINT INITIAL EXTRACTION
/CRITERIA MINEIGEN(1) ITERATE(25)
/EXTRACTION PC
/ROTATION NOROTATE
/METHOD=CORRELATION.
Factor Analysis
Notes
Output Created		15-MAY-2025 00:07:29
Comments
Input	Data	Bashar\ADDQoL.sav
	Active Dataset	DataSet1
	Filter	<none>
	Weight	<none>
	Split File	<none>
	N of Rows in Working Data File	200
Missing Value Handling	Definition of Missing	MISSING=EXCLUDE: User-defined missing values are treated as missing.
	Cases Used	LISTWISE: Statistics are based on cases with no missing values for any variable used.
Syntax		FACTOR /VARIABLES VAR00009 VAR00013 VAR00016 VAR00020 VAR00023 VAR00027 VAR00030 VAR00034 VAR00038 VAR00041 VAR00044 VAR00047 VAR00050 VAR00053 VAR00056 VAR00059 VAR00062 VAR00065 VAR00068 /MISSING LISTWISE /ANALYSIS VAR00009 VAR00013 VAR00016 VAR00020 VAR00023 VAR00027 VAR00030 VAR00034 VAR00038 VAR00041 VAR00044 VAR00047 VAR00050 VAR00053 VAR00056 VAR00059 VAR00062 VAR00065 VAR00068 /PRINT INIT…
Resources	Processor Time	00:00:00.03
	Elapsed Time	00:00:00.01
	Maximum Memory Required	43972 (42.941K) bytes
Communalities
	Initial	Extraction
leisure score	1	0.872915
having a workin score	1	0.744716
distance journeys score	1	0.610312
my holidays score	1	0.803929
physically score	1	0.528215
family life score	1	0.812447
friendships and social life score	1	0.699608
personal relationship score	1	0.818497
having a sex score	1	0.768841
physical appearance score	1	0.823271
self-confidence score	1	0.835757
My motivation score	1	0.824104
general react score	1	0.862576
feelings about the future score	1	0.855482
financial status score	1	0.956253
living conditions score	1	0.793215
not having to depend on others score	1	0.701898
freedom to eat score	1	0.882717
freedom to drink score	1	0.745576
Extraction Method: Principal Component Analysis.
Total Variance Explained
Component	Initial Eigenvalues			Extraction Sums of Squared Loadings
	Total	% of Variance	Cumulative %	Total	% of Variance	Cumulative %
1	8.25404	43.4423	43.4423	8.25404	43.4423	43.4423
2	2.30955	12.1555	55.5978	2.30955	12.1555	55.5978
3	1.91702	10.0896	65.6874	1.91702	10.0896	65.6874
4	1.35358	7.12413	72.8115	1.35358	7.12413	72.8115
5	1.10614	5.82179	78.6333	1.10614	5.82179	78.6333
6	0.927015	4.87903	83.5123
7	0.825677	4.34567	87.858
8	0.696377	3.66514	91.5232
9	0.523551	2.75553	94.2787
10	0.343051	1.80553	96.0842
11	0.216344	1.13865	97.2229
12	0.178815	0.94113	98.164
13	0.161057	0.847667	99.0117
14	0.0896177	0.471672	99.4833
15	0.0495842	0.260969	99.7443
16	0.042208	0.222147	99.9665
17	0.00637361	0.0335453	100
18	3.54259e-17	1.86452e-16	100
19	-1.27458e-16	-6.7083e-16	100
Extraction Method: Principal Component Analysis.
Component Matrixa
	Component
	1	2	3	4	5
leisure score	0.804268	-0.310757	0.179701	-0.0140814	0.31146
having a workin score	0.25391	-0.328278	0.569584	0.484743	-0.114359
distance journeys score	0.272858	0.710905	-0.0590359	0.160031	-0.0371431
my holidays score	0.551868	-0.386743	-0.167151	0.187355	0.5355
physically score	0.667881	0.0810317	0.0915621	-0.228395	-0.12262
family life score	0.715951	0.224872	-0.283204	0.296	0.285434
friendships and social life score	0.828647	-0.00512189	0.0431788	-0.0163736	0.103895
personal relationship score	0.498425	0.553549	0.451889	0.239164	-0.0474298
having a sex score	0.470048	0.546927	0.256287	0.326987	0.275977
physical appearance score	0.80106	0.2421	-0.347798	0.0375092	-0.024308
self-confidence score	0.623651	0.118698	-0.264343	0.25082	-0.547668
My motivation score	0.84966	-0.268194	-0.0449954	-0.139352	-0.0938612
general react score	0.86712	-0.0892411	-0.140175	-0.0130554	-0.287916
feelings about the future score	0.888565	0.103229	-0.157064	-0.0430772	-0.169568
financial status score	0.525471	-0.577198	0.519598	0.252634	-0.114759
living conditions score	0.74832	-0.412827	-0.119096	-0.146562	-0.164749
not having to depend on others score	0.711499	-0.0681801	-0.328037	-0.222477	0.184158
freedom to eat score	0.57845	0.274573	0.32396	-0.586748	0.153296
freedom to drink score	0.279443	0.201691	0.659266	-0.434388	-0.0590344
Extraction Method: Principal Component Analysis.
a. 5 components extracted.
RELIABILITY
/VARIABLES=VAR00009 VAR00013 VAR00016 VAR00020 VAR00023 VAR00027 VAR00030 VAR00034 VAR00038 VAR00041 VAR00044 VAR00047 VAR00050 VAR00053 VAR00056 VAR00059 VAR00062 VAR00065 VAR00068
/SCALE('ALL VARIABLES') ALL
/MODEL=ALPHA.
Reliability
Notes
Output Created		15-MAY-2025 00:09:21
Comments
Input	Data	Bashar\ADDQoL.sav
	Active Dataset	DataSet1
	Filter	<none>
	Weight	<none>
	Split File	<none>
	N of Rows in Working Data File	200
	Matrix Input
Missing Value Handling	Definition of Missing	User-defined missing values are treated as missing.
	Cases Used	Statistics are based on all cases with valid data for all variables in the procedure.
Syntax		RELIABILITY /VARIABLES=VAR00009 VAR00013 VAR00016 VAR00020 VAR00023 VAR00027 VAR00030 VAR00034 VAR00038 VAR00041 VAR00044 VAR00047 VAR00050 VAR00053 VAR00056 VAR00059 VAR00062 VAR00065 VAR00068 /SCALE('ALL VARIABLES') ALL /MODEL=ALPHA.
Resources	Processor Time	00:00:00.00
	Elapsed Time	00:00:00.00
Scale: ALL VARIABLES
Case Processing Summary
		N	%
Cases	Valid	18	9
	Excludeda	182	91
	Total	200	100
a. Listwise deletion based on all variables in the procedure.
Reliability Statistics
Cronbach's Alpha	N of Items
0.91842	19
GET
DATASET NAME DataSet1 WINDOW=FRONT.
FREQUENCIES VARIABLES=AWI
/STATISTICS=MEAN
/ORDER=ANALYSIS.
AWI
Notes
Output Created		15-MAY-2025 00:25:01
Comments
Input	Data	Bashar\ADDQoL.sav
	Active Dataset	DataSet1
	Filter	<none>
	Weight	<none>
	Split File	<none>
	N of Rows in Working Data File	200
Missing Value Handling	Definition of Missing	User-defined missing values are treated as missing.
	Cases Used	Statistics are based on all cases with valid data.
Syntax		FREQUENCIES VARIABLES=AWI /STATISTICS=MEAN /ORDER=ANALYSIS.
Resources	Processor Time	00:00:00.00
	Elapsed Time	00:00:00.00
Statistics
AWI
N	Valid	200
	Missing	0
Mean		-58.315
AWI
		Frequency	Percent	Valid Percent	Cumulative Percent
Valid	-162	1	0.5	0.5	0.5
	-141	1	0.5	0.5	1
	-131	1	0.5	0.5	1.5
	-119	1	0.5	0.5	2
	-118	2	1	1	3
	-112	1	0.5	0.5	3.5
	-108	1	0.5	0.5	4
	-102	1	0.5	0.5	4.5
	-101	1	0.5	0.5	5
	-99	3	1.5	1.5	6.5
	-98	1	0.5	0.5	7
	-96	1	0.5	0.5	7.5
	-93	1	0.5	0.5	8
	-91	1	0.5	0.5	8.5
	-89	1	0.5	0.5	9
	-88	2	1	1	10
	-87	2	1	1	11
	-86	3	1.5	1.5	12.5
	-85	3	1.5	1.5	14
	-84	4	2	2	16
	-83	2	1	1	17
	-80	1	0.5	0.5	17.5
	-79	1	0.5	0.5	18
	-78	3	1.5	1.5	19.5
	-77	3	1.5	1.5	21
	-76	2	1	1	22
	-75	3	1.5	1.5	23.5
	-73	2	1	1	24.5
	-72	1	0.5	0.5	25
	-71	1	0.5	0.5	25.5
	-70	2	1	1	26.5
	-69	7	3.5	3.5	30
	-68	2	1	1	31
	-67	4	2	2	33
	-66	2	1	1	34
	-65	2	1	1	35
	-64	3	1.5	1.5	36.5
	-63	5	2.5	2.5	39
	-62	3	1.5	1.5	40.5
	-61	3	1.5	1.5	42
	-60	6	3	3	45
	-59	6	3	3	48
	-58	3	1.5	1.5	49.5
	-57	4	2	2	51.5
	-56	1	0.5	0.5	52
	-55	3	1.5	1.5	53.5
	-54	4	2	2	55.5
	-53	3	1.5	1.5	57
	-52	3	1.5	1.5	58.5
	-51	4	2	2	60.5
	-50	4	2	2	62.5
	-49	2	1	1	63.5
	-48	5	2.5	2.5	66
	-47	3	1.5	1.5	67.5
	-46	1	0.5	0.5	68
	-45	4	2	2	70
	-44	5	2.5	2.5	72.5
	-43	2	1	1	73.5
	-42	3	1.5	1.5	75
	-41	2	1	1	76
	-40	3	1.5	1.5	77.5
	-39	2	1	1	78.5
	-38	3	1.5	1.5	80
	-37	1	0.5	0.5	80.5
	-36	3	1.5	1.5	82
	-35	3	1.5	1.5	83.5
	-34	3	1.5	1.5	85
	-33	3	1.5	1.5	86.5
	-32	2	1	1	87.5
	-31	2	1	1	88.5
	-30	2	1	1	89.5
	-29	1	0.5	0.5	90
	-27	1	0.5	0.5	90.5
	-26	3	1.5	1.5	92
	-25	1	0.5	0.5	92.5
	-24	1	0.5	0.5	93
	-23	2	1	1	94
	-22	1	0.5	0.5	94.5
	-21	2	1	1	95.5
	-20	1	0.5	0.5	96
	-19	1	0.5	0.5	96.5
	-16	1	0.5	0.5	97
	-15	2	1	1	98
	-14	1	0.5	0.5	98.5
	-13	1	0.5	0.5	99
	-12	1	0.5	0.5	99.5
	-10	1	0.5	0.5	100
	Total	200	100	100

## Sheet: DTSQs analysis
FREQUENCIES VARIABLES=VAR00001 VAR00002 VAR00003 VAR00004 VAR00005 VAR00006 VAR00008 VAR00009 Total_Score
/STATISTICS=MEAN
/ORDER=ANALYSIS.
Frequencies
Notes
Output Created		14-MAY-2025 23:45:43
Comments
Input	Data	Bashar\DTSQ.sav
	Active Dataset	DataSet1
	Filter	<none>
	Weight	<none>
	Split File	<none>
	N of Rows in Working Data File	200
Missing Value Handling	Definition of Missing	User-defined missing values are treated as missing.
	Cases Used	Statistics are based on all cases with valid data.
Syntax		FREQUENCIES VARIABLES=VAR00001 VAR00002 VAR00003 VAR00004 VAR00005 VAR00006 VAR00008 VAR00009 Total_Score /STATISTICS=MEAN /ORDER=ANALYSIS.
Resources	Processor Time	00:00:00.00
	Elapsed Time	00:00:00.00
Statistics
		How satisfied are you with your current treatment?	How often have you felt that your blood sugars have been unacceptably high recently?	How often have you felt that your blood sugars have been unacceptably low recently?	How convenient have you been finding your treatment to be recently?	How flexible have you been finding your treatment to be recently?	How satisfied are you with your understanding of your diabetes?	Yes, I would definitely recommend the treatment	How satisfied would you be to continue with your present form of treatment?	Total_Score
N	Valid	200	200	200	200	200	200	200	200	200
	Missing	0	0	0	0	0	0	0	0	0
Mean		3.86	3.245	3.01	3.76	3.77	4.07	3.695	4.14	29.55
Frequency Table
How satisfied are you with your current treatment?
		Frequency	Percent	Valid Percent	Cumulative Percent
Valid	.00	1	0.5	0.5	0.5
	1.00	2	1	1	1.5
	2.00	19	9.5	9.5	11
	3.00	50	25	25	36
	4.00	67	33.5	33.5	69.5
	5.00	52	26	26	95.5
	6.00	9	4.5	4.5	100
	Total	200	100	100
How often have you felt that your blood sugars have been unacceptably high recently?
		Frequency	Percent	Valid Percent	Cumulative Percent
Valid	1.00	8	4	4	4
	2.00	50	25	25	29
	3.00	56	28	28	57
	4.00	61	30.5	30.5	87.5
	5.00	21	10.5	10.5	98
	6.00	4	2	2	100
	Total	200	100	100
How often have you felt that your blood sugars have been unacceptably low recently?
		Frequency	Percent	Valid Percent	Cumulative Percent
Valid	.00	4	2	2	2
	1.00	7	3.5	3.5	5.5
	2.00	62	31	31	36.5
	3.00	56	28	28	64.5
	4.00	53	26.5	26.5	91
	5.00	17	8.5	8.5	99.5
	6.00	1	0.5	0.5	100
	Total	200	100	100
How convenient have you been finding your treatment to be recently?
		Frequency	Percent	Valid Percent	Cumulative Percent
Valid	.00	1	0.5	0.5	0.5
	1.00	1	0.5	0.5	1
	2.00	16	8	8	9
	3.00	61	30.5	30.5	39.5
	4.00	72	36	36	75.5
	5.00	46	23	23	98.5
	6.00	3	1.5	1.5	100
	Total	200	100	100
How flexible have you been finding your treatment to be recently?
		Frequency	Percent	Valid Percent	Cumulative Percent
Valid	.00	1	0.5	0.5	0.5
	1.00	1	0.5	0.5	1
	2.00	17	8.5	8.5	9.5
	3.00	55	27.5	27.5	37
	4.00	80	40	40	77
	5.00	42	21	21	98
	6.00	4	2	2	100
	Total	200	100	100
How satisfied are you with your understanding of your diabetes?
		Frequency	Percent	Valid Percent	Cumulative Percent
Valid	.00	2	1	1	1
	1.00	1	0.5	0.5	1.5
	2.00	13	6.5	6.5	8
	3.00	28	14	14	22
	4.00	90	45	45	67
	5.00	53	26.5	26.5	93.5
	6.00	13	6.5	6.5	100
	Total	200	100	100
Yes, I would definitely recommend the treatment
		Frequency	Percent	Valid Percent	Cumulative Percent
Valid	.00	30	15	15	15
	1.00	2	1	1	16
	2.00	3	1.5	1.5	17.5
	3.00	14	7	7	24.5
	4.00	82	41	41	65.5
	5.00	53	26.5	26.5	92
	6.00	16	8	8	100
	Total	200	100	100
How satisfied would you be to continue with your present form of treatment?
		Frequency	Percent	Valid Percent	Cumulative Percent
Valid	1.00	1	0.5	0.5	0.5
	2.00	12	6	6	6.5
	3.00	44	22	22	28.5
	4.00	63	31.5	31.5	60
	5.00	61	30.5	30.5	90.5
	6.00	19	9.5	9.5	100
	Total	200	100	100
Total_Score
		Frequency	Percent	Valid Percent	Cumulative Percent
Valid	16.00	2	1	1	1
	17.00	1	0.5	0.5	1.5
	18.00	2	1	1	2.5
	19.00	2	1	1	3.5
	20.00	3	1.5	1.5	5
	21.00	6	3	3	8
	22.00	5	2.5	2.5	10.5
	23.00	6	3	3	13.5
	24.00	3	1.5	1.5	15
	25.00	12	6	6	21
	26.00	17	8.5	8.5	29.5
	27.00	11	5.5	5.5	35
	28.00	20	10	10	45
	29.00	11	5.5	5.5	50.5
	30.00	14	7	7	57.5
	31.00	11	5.5	5.5	63
	32.00	15	7.5	7.5	70.5
	33.00	12	6	6	76.5
	34.00	13	6.5	6.5	83
	35.00	10	5	5	88
	36.00	2	1	1	89
	37.00	4	2	2	91
	38.00	5	2.5	2.5	93.5
	39.00	1	0.5	0.5	94
	40.00	10	5	5	99
	42.00	1	0.5	0.5	99.5
	43.00	1	0.5	0.5	100
	Total	200	100	100
FACTOR
/VARIABLES VAR00001 VAR00004 VAR00005 VAR00006 VAR00008 VAR00009
/MISSING LISTWISE
/ANALYSIS VAR00001 VAR00004 VAR00005 VAR00006 VAR00008 VAR00009
/PRINT INITIAL EXTRACTION
/CRITERIA MINEIGEN(1) ITERATE(25)
/EXTRACTION PC
/ROTATION NOROTATE
/METHOD=CORRELATION.
Factor Analysis
Notes
Output Created		14-MAY-2025 23:49:23
Comments
Input	Data	Bashar\DTSQ.sav
	Active Dataset	DataSet1
	Filter	<none>
	Weight	<none>
	Split File	<none>
	N of Rows in Working Data File	200
Missing Value Handling	Definition of Missing	MISSING=EXCLUDE: User-defined missing values are treated as missing.
	Cases Used	LISTWISE: Statistics are based on cases with no missing values for any variable used.
Syntax		FACTOR /VARIABLES VAR00001 VAR00004 VAR00005 VAR00006 VAR00008 VAR00009 /MISSING LISTWISE /ANALYSIS VAR00001 VAR00004 VAR00005 VAR00006 VAR00008 VAR00009 /PRINT INITIAL EXTRACTION /CRITERIA MINEIGEN(1) ITERATE(25) /EXTRACTION PC /ROTATION NOROTATE /METHOD=CORRELATION.
Resources	Processor Time	00:00:00.02
	Elapsed Time	00:00:00.01
	Maximum Memory Required	5544 (5.414K) bytes
Communalities
	Initial	Extraction
How satisfied are you with your current treatment?	1	0.65627
How convenient have you been finding your treatment to be recently?	1	0.488946
How flexible have you been finding your treatment to be recently?	1	0.683046
How satisfied are you with your understanding of your diabetes?	1	0.512075
Yes, I would definitely recommend the treatment	1	0.112814
How satisfied would you be to continue with your present form of treatment?	1	0.492712
Extraction Method: Principal Component Analysis.
Total Variance Explained
Component	Initial Eigenvalues			Extraction Sums of Squared Loadings
	Total	% of Variance	Cumulative %	Total	% of Variance	Cumulative %
1	2.94586	49.0977	49.0977	2.94586	49.0977	49.0977
2	0.975881	16.2647	65.3624
3	0.664646	11.0774	76.4398
4	0.618623	10.3104	86.7502
5	0.442328	7.37213	94.1223
6	0.35266	5.87766	100
Extraction Method: Principal Component Analysis.
Component Matrixa
	Component
	1
How satisfied are you with your current treatment?	0.810105
How convenient have you been finding your treatment to be recently?	0.699246
How flexible have you been finding your treatment to be recently?	0.826466
How satisfied are you with your understanding of your diabetes?	0.715594
Yes, I would definitely recommend the treatment	0.335878
How satisfied would you be to continue with your present form of treatment?	0.701934
Extraction Method: Principal Component Analysis.
a. 1 components extracted.
RELIABILITY
/VARIABLES=VAR00001 VAR00004 VAR00005 VAR00006 VAR00008 VAR00009
/SCALE('ALL VARIABLES') ALL
/MODEL=ALPHA.
Reliability
Notes
Output Created		14-MAY-2025 23:51:08
Comments
Input	Data	Bashar\DTSQ.sav
	Active Dataset	DataSet1
	Filter	<none>
	Weight	<none>
	Split File	<none>
	N of Rows in Working Data File	200
	Matrix Input
Missing Value Handling	Definition of Missing	User-defined missing values are treated as missing.
	Cases Used	Statistics are based on all cases with valid data for all variables in the procedure.
Syntax		RELIABILITY /VARIABLES=VAR00001 VAR00004 VAR00005 VAR00006 VAR00008 VAR00009 /SCALE('ALL VARIABLES') ALL /MODEL=ALPHA.
Resources	Processor Time	00:00:00.00
	Elapsed Time	00:00:00.00
Scale: ALL VARIABLES
Case Processing Summary
		N	%
Cases	Valid	200	100
	Excludeda	0	0
	Total	200	100
a. Listwise deletion based on all variables in the procedure.
Reliability Statistics
Cronbach's Alpha	N of Items
0.7292	6

## Sheet: PSS analysis
FREQUENCIES VARIABLES=Score stress_level
/STATISTICS=MEAN
/ORDER=ANALYSIS.
Frequencies
Notes
Output Created		14-MAY-2025 23:30:17
Comments
Input	Data	Bashar\PSS.sav
	Active Dataset	DataSet1
	Filter	<none>
	Weight	<none>
	Split File	<none>
	N of Rows in Working Data File	200
Missing Value Handling	Definition of Missing	User-defined missing values are treated as missing.
	Cases Used	Statistics are based on all cases with valid data.
Syntax		FREQUENCIES VARIABLES=Score stress_level /STATISTICS=MEAN /ORDER=ANALYSIS.
Resources	Processor Time	00:00:00.00
	Elapsed Time	00:00:00.00
Statistics
		Score	stress_level
N	Valid	200	200
	Missing	0	0
Mean		18.77	Moderate Stress
Frequency Table
Score
		Frequency	Percent	Valid Percent	Cumulative Percent
Valid	8.00	1	0.5	0.5	0.5
	10.00	1	0.5	0.5	1
	11.00	3	1.5	1.5	2.5
	12.00	4	2	2	4.5
	13.00	3	1.5	1.5	6
	14.00	6	3	3	9
	15.00	14	7	7	16
	16.00	15	7.5	7.5	23.5
	17.00	24	12	12	35.5
	18.00	16	8	8	43.5
	19.00	25	12.5	12.5	56
	20.00	36	18	18	74
	21.00	14	7	7	81
	22.00	12	6	6	87
	23.00	12	6	6	93
	24.00	5	2.5	2.5	95.5
	25.00	2	1	1	96.5
	26.00	4	2	2	98.5
	27.00	1	0.5	0.5	99
	28.00	2	1	1	100
	Total	200	100	100
stress_level
		Frequency	Percent	Valid Percent	Cumulative Percent
Valid	High Perceived Stress	3	1.5	1.5	1.5
	Low Stress	12	6	6	7.5
	Moderate Stress	185	92.5	92.5	100
	Total	200	100	100

## Sheet: cLEANED DATASET
age	what_is_your_gender	marital_status	what_is_the_highest_completed	job_status	where_do_you_live	year_of_diagnosis_type_2_diabete	what_types_of_treatment_	oral_antidiabetic_drugs	insulin_therapy	diet	other	retinopathy_complications	nephropathy_complications	nephropathy_complications2	macrovascular_complications	hypertension	ischaemic_heart_disease	stroke	dyslipidemia	obstructive_sleep_apnoe_syndrome	obesity	depression	your_height_cm	your_weight_without_clothes_kg	do_you_currently_smoke	have_you_smoked_in_the_past	do_you_consume_alcohol	addqol	i_in_general_my_present_quality_	life_two_parts	diabetes_affects_	aspect_of_your_life_is_to_your_q	ii_if_i_did_not_have_diabetes_my	var_1_if_i_didnt_have_diabetes_i	my_leisure_activities_are	leisure_score	are_you_currently_working_lookin	var_2_a_if_i_did_not_have_diabet	b_for_me_having_a_working_life_i	having_a_workin_score	var_3_a_if_i_did_not_have_diabet	b_for_me_local_or_longdistance_j	distance_journeys_score	have_you_ever_gone_on_holiday_or	var_4_a_if_i_didnt_have_diabetes	b_for_me_my_holidays_are	my_holidays_score	var_5_a_if_i_did_not_have_diabet	do_physically_is
73	1	1	3	student	Countryside	2005	insulin therapy diet	0	1	1	0	1	1	0	1	1	1	0	0	0	0	1	168	74	0	0	0		0				-3	-3	1	-3	0				-2	3	-6	1	-2	2	-4	-3	3
40	1	1	3	unemployed	Countryside	2015	oral antidiabetic drugs	1	0	0	0	0	0	1	1	1	0	0	1	0	0	0	176	85	1	1	0		-1				-1	-1	1	-1	1	-3	3	-9	-2	2	-4	0				-2	2
22	1	2	3	unemployed	Countryside	2010	diet	0	0	1	0	0	0	0	0	0	0	0	0	0	1	1	162	80	1	0	0		0				-1	-1	3	-3	0				0	1	0	0				-1	1
45	1	1	4	employee	City	2015	insulin therapy	0	1	0	0	1	1	0	0	0	0	0	0	0	0	0	170	88	0	1	1		1				-2	-2	3	-6	0				-1	2	-2	0				-1	1
41	1	1	2	other	Countryside	2020	diet	0	0	1	0	0	0	0	0	1	1	0	1	0	0	1	169	72	1	1	0		-1				-1	0	1	0	1	-2	3	-6	-2	0	0	1	-3	2	-6	-2	3
55	1	2	2	unemployed	Countryside	2015	oral antidiabetic drugs	1	0	0	0	0	1	1	0	1	1	0	0	1	0	1	180	92	1	0	1		0				-2	-1	3	-3	1	0	3	0	-3	2	-6	0				-3	2
28	1	1	1	other	Countryside	2023	insulin therapy	0	1	0	0	0	0	0	1	0	0	0	0	0	0	1	172	82	0	0	1		1				-2	0	2	0	0				-2	2	-4	0				-3	2
29	1	2	3	unemployed	City	2024	diet other	0	0	1	1	0	0	0	0	0	0	0	0	0	1	1	166	75	1	1	0		2				-3	0	3	0	1	-1	3	-3	-2	1	-2	0				-2	3
36	1	1	4	employee	Countryside	2019	diet	0	0	1	0	0	1	0	0	0	0	0	0	1	0	0	179	75	1	1	0		-1				-1	-3	2	-6	0				-2	3	-6	0				-1	2
20	1	2	4	unemployed	Countryside	2024	diet	0	0	1	0	0	0	0	0	0	0	0	0	0	0	0	168	65	1	0	0		2				-2	-2	0	0	1	-3	1	-3	-1	3	-3	0				-1	1
38	1	1	1	other	Countryside	2022	oral antidiabetic drugs insulin therapy diet	1	1	1	0	0	0	1	1	0	0	0	0	0	1	1	169	66	1	1	0		0				-2	-1	3	-3	0				-1	3	-3	0				-2	3
41	1	1	1	unemployed	Countryside	2016	insulin therapy	0	1	0	0	0	0	0	1	1	0	0	0	1	0	0	181	95	1	1	1		1				-1	-1	3	-3	1	-3	2	-6	-2	1	-2	1	-1	3	-3	-3	1
45	1	1	2	other	Owner of the house	2018	diet	0	0	1	0	0	0	0	0	1	1	0	1	1	1	1	177	81	1	1	0		3				-1	-1	3	-3	0				-2	2	-4	0				-2	2
37	1	1	2	unemployed	Countryside	2016	insulin therapy	0	1	0	0	0	0	0	0	1	0	0	1	1	1	1	169	88	1	1	1		0				-3	-3	2	-6	0				-2	2	-4	0				-2	2
49	1	2	2	unemployed	Countryside	2013	insulin therapy diet	0	1	1	0	1	0	0	1	1	0	0	0	1	1	1	168	66	1	1	1		1				-2	-3	2	-6	0				-2	3	-6	0				-1	2
62	1	2	2	other	Owner of the house	2013	oral antidiabetic drugs insulin therapy diet	1	1	1	0	1	1	0	1	1	0	0	1	1	0	0	176	67	1	1	1		1				0	-2	2	-4	0				0	1	0	0				-2	1
27	1	1	4	employee	City	2021	diet	0	0	1	0	0	0	0	0	1	0	0	0	0	0	0	172	69	1	1	1		2				-3	0	2	0	0				-1	1	-1	1	-2	2	-4	-2	1
72	1	1	2	unemployed	Tenant	2011	insulin therapy diet	0	1	1	0	1	1	1	1	1	1	0	1	1	1	0	174	58	1	1	1		1				-1	-1	3	-3	0				0	1	0	0				0
50	2	1	2	unemployed	Countryside	2015	oral antidiabetic drugs	1	0	0	0	1	0	1	1	0	1	0	0	0	0	0	160	90	1	1	0		1				-2	-2	1	-2	0				-1	1	-1	0				-2	1
53	1	1	2	other	Countryside	2012	insulin therapy	0	1	0	0	1	0	1	0	1	0	0	0	1	0	1	195	72	1	1	1		1				-2	-2	1	-2	0				-1	2	-2	0				-3	2
55	1	2	3	employee	Countryside	2018	oral antidiabetic drugs	1	0	0	0	0	0	1	1	0	0	1	0	1	0	1	177	80	1	1	0		3				-1	-1	2	-2	0				-2	2	-4	1	-3	1	-3	-1
55	2	2	1	unemployed	Countryside	2016	oral antidiabetic drugs	1	0	0	0	0	1	0	1	1	1	1	0	0	1	1	180	88	0	1	0		-2				-1	-1	1	-1	1	-2	1	-2	-2	3	-6	0				-2	2
60	1	2	2	retired	Countryside	2011	insulin therapy	0	1	0	0	0	0	1	0	0	0	0	0	0	0	1	66	70	1	0	0		0				-1	0	2	0	0				-1	3	-3	0				-2	1
42	1	1	1	unemployed	Countryside	2022	oral antidiabetic drugs	1	0	0	0	0	0	0	0	1	0	0	0	0	0	0	178	90	1	0	0		0				-1	-1	1	-1	0				-1	1	-1	0				-1	2
44	2	2	3	unemployed	Countryside	2024	insulin therapy	0	1	0	0	0	0	0	0	0	1	1	1	0	1	1	160	66	0	0	0		1				-1	-1	1	-1	1	0	0	0	-1	1	-1	0				-1	2
60	1	2	2	employee	Countryside	20199	insulin therapy	0	1	0	0	0	0	0	0	0	0	0	1	0	1	0	190	88	0	0	0		-1				0	0	1	0	0				0	2	0	0				-3	1
55	2	2	1	unemployed	Countryside	2024	insulin therapy	0	1	0	0	0	0	1	0	1	1	0	0	0	1	0	150	80	0	0	0		1				-2	0	1	0	0				-1	2	-2				0	-1	1
45	1	2	2	unemployed	Countryside	2015	insulin therapy	0	1	0	0	0	0	0	0	0	0	1	0	0	1	1	17	66	0	0	0		1				-1	-3	2	-6	0				-2	2	-4	0				-1	1
55	1	2	3	unemployed	Countryside	2016	diet	0	0	1	0	0	0	0	0	0	0	0	0	0	0	0	180	75	0	0	0		0				-1	0	1	0	0				-3	2	-6	0				-3	3
43	1	1	2	unemployed	City	2016	insulin therapy diet other	0	1	1	1	0	0	0	0	1	1	0	1	1	1	1	175	93	1	1	1		2				-1	0	1	0	0				-2	2	-4	1	0	1	0	-2	1
22	1	2	4	retired	City	2022	diet	0	0	1	0	0	0	0	0	1	0	0	0	0	0	0	175	67	1	0	0		1				-2	-1	1	-1	0				-2	2	-4	1	0	2	0	-2	3
29	1	1	2	unemployed	Countryside	2022	insulin therapy	0	1	0	0	0	0	0	0	0	0	0	0	0	0	0	184	73	1	1	0		1				0	-2	3	-6	0				-2	1	-2	1	-2	2	-4	-2	2
55	2	2	1	unemployed	Countryside	2015	insulin therapy diet	0	1	1	0	0	0	1	1	1	0	0	1	1	0	0	158	62	0	0	1		1				-2	-1	2	-2	1	-3	3	-9	-2	2	-4	0				0	1
64	2	2	2	unemployed	Countryside	2017	diet	0	0	1	0	1	0	0	1	1	0	0	0	0	0	0	196	88	1	1	1		1				-2	-1	3	-3	0				-2	2	-4	0				-2
46	2	1	2	unemployed	Countryside	2012	insulin therapy	0	1	0	0	0	0	1	0	1	1	1	1	0	1	1	171	98	1	1	1		1				-2	-2	3	-6	0				-2	3	-6	1	-2	2	-4	-2	3
64	2	1	1	unemployed	Tenant	1998	oral antidiabetic drugs insulin therapy	1	1	0	0	1	1	0	0	1	0	0	1	1	1	0	157	93	1	1	0		0				-2	-2	1	-2	0				-2	2	-4	0				-2	1
68	1	1	2	unemployed	City	2020	oral antidiabetic drugs	1	0	0	0	0	0	0	0	1	0	0	1	0	0	0	160	88	0	1	0		1				-2	-2	2	-4	1	-1	2	-2	-2	2	-4	1	0	2	0	-2	2
63	1	1	3	unemployed	Countryside	2013	oral antidiabetic drugs	1	0	0	0	1	0	1	1	1	1	0	1	0	1	0	178	105	1	1	0		-1				-2	-2	2	-4	0				-2	2	-4	0				-2	1
58	2	1	4	student	Countryside	2018	oral antidiabetic drugs	1	0	0	0	0	0	1	0	1	1	0	0	0	1	1	150	84	0	0	0		0				-3	-2	1	-2	0				-2	2	-4	1	-3	2	-6	-3	2
52	2	1	2	unemployed	City	2022	oral antidiabetic drugs diet	1	0	1	0	0	0	0	0	1	0	0	0	0	0	0	173	90	1	1	0		0				-2	-3	3	-9	0				-1	1	-1	1	0	1	0	-2	2
45	2	2	2	unemployed	Owner of the house	2022	oral antidiabetic drugs	1	0	0	0	0	0	0	0	0	0	0	1	0	1	0	165	100	1	1	0		-1				-2	-3	2	-6	0				-3	3	-9	0				-3	3
53	1	1	2	other	City	2018	oral antidiabetic drugs	1	0	0	0	1	0	1	0	1	0	0	0	1	1	1	180	140	0	0	0		-3				-3	-3	1	-3	0				-3	3	-9	0				-3	3
37	2	1	2	unemployed	City	2020	insulin therapy diet	0	1	1	0	0	0	1	0	1	0	1	0	0	1	1	167	88	0	0	1		1				-2	0	0	0	0				0	3	0	0				-3	3
66	2	2	2	unemployed	Countryside	2018	insulin therapy diet	0	1	1	0	1	1	1	1	1	1	1	1	1	1	1	168	98	1	1	1		2				-1	-2	3	-6	0				-1	3	-3	0				-3	3
45	2	1	4	employee	City	2015	oral antidiabetic drugs insulin therapy diet	1	1	1	0	0	1	0	0	0	0	1	0	0	0	0	179	71	1	1	0		1				-1	-2	2	-4	1	-2	2	-4	-2	3	-6	0				-1	2
50	2	2	3	unemployed	Countryside	2016	insulin therapy	0	1	0	0	1	1	1	0	0	0	0	1	0	1	1	159	79	0	0	0		-2				-2	-3	2	-6	1	-2	2	-4	-1	2	-2	1	-1	2	-2	-3	3
51	2	1	3	unemployed	Countryside	2019	insulin therapy diet	0	1	1	0	0	0	0	0	1	1	0	0	0	0	0	176	70	0	0	0		1				-1	-1	1	-1	1	-1	3	-3	-1	2	-2	1	-2	2	-4	-2	2
47	2	1	2	other	Owner of the house	2000	oral antidiabetic drugs	1	0	0	0	0	0	0	1	1	0	0	1	1	0	0	159	75	0	0	0		1				-2	-2	2	-4	0				-2	3	-6	0				-2	3
65	2	2	1	other	Countryside	2003	insulin therapy	0	1	0	0	1	1	1	1	1	0	0	1	1	0	1	162	70	0	0	0		0				-3	-3	3	-9	0				-3	3	-9	0				-2	3
36	2	1	4	employee	Countryside	2020	insulin therapy diet	0	1	1	0	0	0	0	0	0	1	0	0	1	0	0	170	68	0	0	0		0				-2	0	1	0	1	-3	1	-3	-3	3	-9	0				0	3
44	2	1	3	unemployed	Countryside	2018	insulin therapy	0	1	0	0	0	1	0	1	1	0	0	0	0	1	0	162	88	0	0	0		0				-2	-2	1	-2	1	-2	0	0	-2	2	-4	0				-3	1
36	2	1	4	employee	City	2016	insulin therapy diet	0	1	1	0	0	0	0	0	1	1	0	0	1	0	1	169	76	0	0	0		3				-2	-1	2	-2	0				-1	2	-2	1	-1	2	-2	-2	2
43	2	1	2	unemployed	Owner of the house	2016	insulin therapy diet	0	1	1	0	0	1	1	1	1	0	0	1	1	1	1	166	80	0	0	0		0				-3	-2	1	-2	1	-2	2	-4	-1	2	-2	1	-2	2	-4	-2	1
63	2	2	1	unemployed	Countryside	2011	oral antidiabetic drugs insulin therapy diet	1	1	1	0	1	1	1	1	1	0	1	1	0	0	0	168	66	0	0	0		0				-2	-1	2	-2	1	-1	3	-3	-1	3	-3	0				-1	3
48	1	1	2	unemployed	Countryside	2020	oral antidiabetic drugs	1	0	0	0	0	0	0	0	0	0	0	0	0	0	1	180	85	1	1	0		-3				-3	-3	3	-9	0				-3	3	-9	1	0	2	0	-3	3
71	2	2	1	unemployed	Countryside	2012	insulin therapy diet	0	1	1	0	0	1	1	1	1	1	0	0	0	0	0	167	55	0	0	0		0				-3	-1	2	-2	1	-1	3	-3	-3	2	-6	0				-3	2
47	2	1	4	employee	City	2013	oral antidiabetic drugs insulin therapy	1	1	0	0	0	0	0	1	1	1	0	0	0	0	0	171	81	0	0	1		0				-3	-3	3	-9	0				-1	1	-1	1	-2	2	-4	-3	3
59	2	2	2	unemployed	Countryside	2011	insulin therapy	0	1	0	0	0	0	0	1	1	0	0	0	1	0	0	165	70	0	0	0		0				-3	-1	1	-1	0				-2	3	-6	0				-3	1
42	2	1	2	unemployed	Owner of the house	2020	oral antidiabetic drugs insulin therapy other	1	1	0	1	0	0	0	0	1	0	0	0	0	1	1	159	88	1	1	0		1				-3	-1	2	-2	0				-2	3	-6	0				-2	2
44	1	1	2	other	City	2021	oral antidiabetic drugs diet	1	0	1	0	0	0	0	0	0	0	0	0	0	0	0	183	85	1	1	0		0				-2	0	0	0	1	-1	2	-2	-1	1	-1	0				-2	2
65	2	2	1	unemployed	City	2015	oral antidiabetic drugs diet	1	0	1	0	1	0	0	0	1	0	0	0	0	0	0	163	68	0	0	0		0				-2	-2	2	-4	0				-2	2	-4	0				-2	2
50	2	2	2	other	Countryside	2020	oral antidiabetic drugs diet	1	0	1	0	0	0	0	0	1	0	0	0	0	0	0	160	85	0	0	0		1				-2	-2	2	-4	1	-2	2	-4	-2	2	-4	0				-2	2
62	1	2	1	unemployed	Countryside	2018	oral antidiabetic drugs diet	1	0	1	0	1	0	0	0	1	0	0	0	0	0	0	172	90	1	1	0		1				-1	-1	1	-1	0				-1	1	-1	0				-1	1
33	2	1	1	unemployed	Owner of the house	2022	diet	0	0	1	0	0	0	0	0	0	0	0	0	0	0	0	170	68	0	0	0		0				-3	-1	2	-2	1	-2	3	-6	-2	2	-4	0				-2	3
55	2	2	2	unemployed	Countryside	2019	oral antidiabetic drugs diet	1	0	1	0	0	0	0	0	1	1	0	0	0	0	0	166	88	0	1	0		1				-2	-2	1	-2	0				-2	2	-4	0				-2	2
44	2	1	3	unemployed	Countryside	2018	insulin therapy	0	1	0	0	0	0	0	0	1	1	1	0	0	1	0	174	96	0	0	1		1				-2	-1	2	-2	0				-3	2	-6	1	0	0	0	-2	3
58	1	1	1	unemployed	Countryside	2019	oral antidiabetic drugs diet	1	0	1	0	0	0	0	0	0	0	0	0	0	0	0	190	95	1	1	0		1				-2	-2	2	-4	0				-1	2	-2	0				-1	2
52	2	2	2	unemployed	Countryside	2017	insulin therapy diet	0	1	1	0	0	0	0	1	1	1	0	0	0	1	0	165	92	0	0	0		0				-3	-2	1	-2	0				-1	2	-2	1	-2	2	-4	-1	1
62	2	2	1	unemployed	City	2016	oral antidiabetic drugs diet	1	0	1	0	0	0	0	0	1	0	0	0	0	0	0	155	90	0	1	0		1				-1	-1	1	-1	0				-1	2	-2	0				-1	2
70	1	2	1	unemployed	Countryside	2011	oral antidiabetic drugs diet	1	0	1	0	1	0	0	0	1	1	0	0	0	0	0	185	90	1	1	0		1				0	-1	1	-1	0				-1	1	-1	0				-1	1
63	2	2	1	unemployed	Owner of the house	2010	insulin therapy diet	0	1	1	0	1	0	0	0	0	1	0	1	0	0	0	165	89	0	1	0		-1				-3	0	1	0	0				-2	2	-4	1	-1	2	-2	0	2
56	2	2	2	other	Countryside	2019	oral antidiabetic drugs diet	1	0	1	0	0	0	0	0	1	1	0	0	0	0	0	165	88	0	0	0		1				0	0	1	0	0				0	1	0	0				-1	1
37	2	2	2	unemployed	Countryside	2018	insulin therapy	0	1	0	0	0	0	0	0	0	0	0	0	0	0	1	174	82	1	0	0		-1				-2	-2	3	-6	1	-2	3	-6	-3	2	-6	1	-2	3	-6	-2	2
52	2	1	3	unemployed	Owner of the house	2015	insulin therapy	0	1	0	0	0	0	0	0	1	1	0	1	0	1	0	165	88	0	1	0		0				-3	0	2	0	0				-3	1	-3	1	-2	0	0	-3	3
56	2	2	4	unemployed	Countryside	2014	insulin therapy	0	1	0	0	1	0	0	1	1	0	0	1	1	1	1	169	95	0	0	0		-1				-3	-1	2	-2	1	-1	1	-1	-2	3	-6	0				-1	3
42	2	1	2	other	Tenant	2017	oral antidiabetic drugs insulin therapy diet	1	1	1	0	0	0	0	0	1	0	0	1	0	0	0	172	75	0	0	1		1				-2	-2	2	-4	0				-1	1	-1	0				-2	3
53	2	1	1	unemployed	Countryside	2018	insulin therapy	0	1	0	0	1	0	0	0	1	0	0	0	0	1	0	162	90	0	0	0		1				-3	-3	3	-9	0				-3	3	-9	0				-2	3
40	2	1	3	unemployed	Owner of the house	2020	oral antidiabetic drugs diet	1	0	1	0	0	0	0	0	0	0	0	1	0	1	1	164	67	0	0	0		2				-2	-2	2	-4	0				-2	2	-4	1	-2	2	-4	-2	2
25	2	1	4	employee	City	2019	insulin therapy diet	0	1	1	0	0	0	0	0	0	0	0	0	0	0	0	175	68	0	0	1		1				-1	-2	2	-4	1	-3	3	-9	-2	2	-4	0				-3	2
54	1	1	2	unemployed	Tenant	1996	insulin therapy	0	1	0	0	1	0	0	0	1	0	0	0	0	1	0	176	87	0	0	0		0				-2	-2	1	-2	0				-3	3	-9	0				-2	2
57	2	1	1	unemployed	Tenant	2021	oral antidiabetic drugs	1	0	0	0	0	1	0	1	1	0	0	1	1	1	0	163	95	0	0	0		1				-2	-2	2	-4	0				-2	3	-6	0				-2	3
63	2	2	1	unemployed	Countryside	2000	insulin therapy	0	1	0	0	1	1	1	0	1	0	0	0	1	1	0	159	94	0	0	0		0				-3	-3	3	-9	0				-2	3	-6	0				-2	2
63	2	2	3	other	Owner of the house	2016	insulin therapy	0	1	0	0	1	0	0	0	1	1	0	0	0	0	1	165	88	0	0	0		1				-2	-3	0	0	0				-1	3	-3	0				-1	2
44	2	1	2	unemployed	Owner of the house	2020	insulin therapy diet	0	1	1	0	0	0	0	0	0	0	0	0	0	1	1	167	87	1	1	0		0				-1	-2	3	-6	1	-1	1	-1	0	1	0	0				-2	2
55	2	1	3	unemployed	Owner of the house	2015	insulin therapy diet	0	1	1	0	0	0	0	0	1	0	0	0	1	0	0	174	88	0	1	0		0				-1	-1	1	-1	1	-1	1	-1	-1	1	-1	0				-2	1
54	2	2	2	unemployed	Countryside	2018	insulin therapy diet	0	1	1	0	0	0	0	0	1	1	0	0	0	1	0	167	88	0	0	0		0				-2	-1	1	-1	0				-1	2	-2	1	-2	2	-4	-1	2
45	2	2	2	unemployed	Countryside	2020	insulin therapy diet	0	1	1	0	0	0	0	0	0	0	0	0	0	1	1	169	94	1	0	1		-1				-2	-2	2	-4	0				-1	3	-3	1	-2	1	-2	-3	2
60	2	1	1	unemployed	Countryside	1998	insulin therapy	0	1	0	0	1	1	0	0	1	0	0	0	1	0	0	160	71	0	0	0		1				-2	-2	2	-4	0				-2	2	-4	0				-2	2
38	2	1	2	employee	Owner of the house	2021	oral antidiabetic drugs diet	1	0	1	0	1	0	0	1	1	0	1	1	1	1	0	167	95	0	1	0		1				-2	-2	3	-6	1	-2	2	-4	-2	3	-6	1	-2	3	-6	-2	3
45	2	1	2	employee	Countryside	2020	oral antidiabetic drugs	1	0	0	0	1	0	0	0	0	0	1	0	0	0	0	163	65	0	1	0		0				-2	-2	2	-4	1	-1	2	-2	-2	2	-4	1	-2	3	-6	-3	2
62	1	1	3	employee	Countryside	2019	insulin therapy diet	0	1	1	0	1	0	0	0	1	0	0	1	0	0	0	172	80	1	1	0		2				-3	-3	3	-9	1	-2	3	-6	-2	2	-4	1	-3	3	-9	-3	3
54	2	1	1	unemployed	Countryside	2017	insulin therapy	0	1	0	0	1	1	0	0	0	0	0	0	1	1	0	158	90	0	0	0		1				-2	-2	2	-4	1	-2	2	-4	-2	3	-6	1	-2	3	-6	-3	3
45	2	2	3	unemployed	Tenant	2021	oral antidiabetic drugs diet	1	0	1	0	0	0	0	0	0	0	0	0	0	0	0	171	74	0	0	0		3				-2	-2	3	-6	0				-2	2	-4	1	-2	3	-6	-2	3
62	1	1	2	student	City	2007	oral antidiabetic drugs diet	1	0	1	0	0	0	0	0	1	0	0	0	0	0	0	169	88	1	1	0		1				-2	-2	2	-4	0				-2	2	-4	1	-2	2	-4	-2	2
35	1	2	4	employee	City	2021	oral antidiabetic drugs diet	1	0	1	0	0	0	0	0	0	0	0	0	0	0	0	171	81	1	1	0		3				-2	-3	3	-9	1	-2	3	-6	-2	2	-4	1	-2	2	-4	-2	2
55	1	1	2	unemployed	City	2019	insulin therapy diet	0	1	1	0	0	0	0	0	0	0	0	0	0	0	0	168	78	0	0	0		2				-2	-2	2	-4	0				-2	3	-6	1	-3	3	-9	-3	2
63	1	1	3	unemployed	Countryside	2011	insulin therapy diet other	0	1	1	1	1	0	0	0	1	0	0	0	0	0	0	168	64	0	0	0		0				-3	-2	2	-4	0				-2	1	-2	0				-2	3
46	1	1	4	employee	Countryside	2018	oral antidiabetic drugs diet	1	0	1	0	0	0	0	0	1	0	0	1	0	0	0	174	78	0	0	0		2				-3	-3	3	-9	1	-1	3	-3	-1	2	-2	1	-3	3	-9	-3	2
60	1	1	3	unemployed	Countryside	2010	insulin therapy diet	0	1	1	0	0	0	0	0	1	0	0	1	0	1	1	171	85	1	1	0		-1				-3	-3	3	-9	1	-3	3	-9	-3	1	-3	0				-3	3
49	1	1	3	unemployed	Countryside	2015	oral antidiabetic drugs diet	1	0	1	0	0	0	0	0	1	0	0	0	0	0	1	180	84	0	0	0		2				-2	-3	1	-3	0				-1	1	-1	0				-2	3
51	1	1	2	unemployed	Countryside	2011	oral antidiabetic drugs diet	1	0	1	0	0	0	0	0	0	0	0	0	0	0	0	179	81	1	1	0		0				-3	-2	2	-4	0				-1	1	-1	0				-2	3
45	1	1	4	employee	Countryside	2020	oral antidiabetic drugs diet other	1	0	1	1	0	0	0	0	1	0	0	0	0	0	0	172	73	0	0	0		2				-1	0	1	0	1	-1	3	-3	-1	1	-1	0				-1	2
58	1	2	3	unemployed	Countryside	2013	oral antidiabetic drugs diet other	1	0	1	1	0	0	0	0	1	0	0	0	0	0	1	167	75	0	0	0		1				-3	-2	2	-4	0				-2	1	-2	0				-2	3
55	1	1	2	unemployed	Countryside	2015	insulin therapy diet other	0	1	1	1	0	1	1	0	1	0	0	1	0	1	1	179	90	1	1	0		-1				-3	-3	3	-9	1	-3	3	-9	-3	1	-3	0				-3	3
67	1	1	3	unemployed	Countryside	2004	oral antidiabetic drugs insulin therapy diet other	1	1	1	1	0	1	1	0	1	0	0	0	0	0	1	164	62	1	1	0		1				-3	-1	1	-1	0				-2	1	-2	0				-2	3
49	1	1	3	unemployed	Countryside	2015	oral antidiabetic drugs diet other	1	0	1	1	0	0	0	0	0	0	0	0	0	0	0	160	65	1	1	0		2				-2	-1	2	-2	0				-1	1	-1	0				-2	3
45	1	1	4	employee	Countryside	2020	oral antidiabetic drugs diet other	1	0	1	1	0	0	0	0	1	0	0	0	0	0	0	171	73	0	0	0		2				-1	-1	2	-2	1	-1	3	-3	-1	1	-1	0				-1	2
58	1	1	3	unemployed	Countryside	2014	oral antidiabetic drugs diet other	1	0	1	1	1	1	0	0	1	0	0	0	0	0	1	175	80	1	1	0		1				-2	-2	2	-4	0				-1	1	-1	0				-2	2
58	1	1	3	unemployed	Countryside	2016	insulin therapy diet other	0	1	1	1	0	1	0	0	1	0	0	0	0	0	0	169	73	1	1	0		1				-3	-2	2	-4	0				-2	2	-4	0				-2	3
60	1	1	3	student	Countryside	2005	insulin therapy diet other	0	1	1	1	1	1	0	0	1	0	0	0	0	0	1	168	70	0	1	0		0				-3	-2	2	-4	0				-2	2	-4	0				-2	2
50	1	1	4	unemployed	Countryside	2021	oral antidiabetic drugs diet other	1	0	1	1	0	0	0	0	0	0	0	0	0	0	0	176	78	1	0	0		1				-2	-2	2	-4	0				-1	2	-2	0				-2	2
48	1	1	4	unemployed	Countryside	2020	oral antidiabetic drugs diet other	1	0	1	1	0	0	0	0	0	0	0	0	0	0	0	168	70	1	1	0		2				-2	-2	2	-4	0				-1	2	-2	0				-2	2
61	1	2	2	unemployed	Countryside	2010	oral antidiabetic drugs diet other	1	0	1	1	0	1	1	0	1	1	0	0	0	0	1	171	68	0	1	0		0				-3	-3	3	-9	0				-2	2	-4	0				-3	3
58	1	1	2	unemployed	Countryside	2014	oral antidiabetic drugs insulin therapy diet other	1	1	1	1	0	0	1	0	1	0	0	0	0	0	0	164	61	0	0	0		1				-2	-3	3	-9	0				-2	2	-4	0				-2	2
55	1	1	2	unemployed	Countryside	2017	oral antidiabetic drugs diet other	1	0	1	1	0	0	0	0	1	0	0	0	0	1	1	168	80	1	1	0		-1				-3	-3	3	-9	0				-3	2	-6	0				-3	3
63	1	1	2	unemployed	Countryside	2011	insulin therapy diet other	0	1	1	1	0	1	1	0	0	0	0	0	0	0	0	169	65	0	1	0		0				-3	-2	2	-4	0				-1	1	-1	0				-2	3
67	1	2	2	unemployed	Countryside	2006	oral antidiabetic drugs insulin therapy diet other	1	1	1	1	1	1	1	0	1	1	0	0	0	0	1	168	65	0	0	0		0				-3	-2	2	-4	0				-2	1	-2	0				-3	3
58	1	1	2	unemployed	Countryside	2013	oral antidiabetic drugs diet other	1	0	1	1	0	0	0	0	1	0	0	0	0	0	0	176	73	1	1	0		1				-3	-2	2	-4	0				-2	2	-4	0				-2	2
55	1	1	3	unemployed	Countryside	2015	oral antidiabetic drugs diet other	1	0	1	1	0	0	0	0	1	0	0	0	0	0	0	179	75	0	0	0		1				-2	-2	2	-4	0				-1	2	-2	0				-2	2
41	1	1	4	employee	Countryside	2023	diet other	0	0	1	1	0	0	0	0	1	0	0	0	0	0	0	174	73	0	0	0		2				-3	-2	3	-6	1	-2	3	-6	-2	1	-2	0				-2	2
48	1	1	4	unemployed	Countryside	2015	diet other	0	0	1	1	0	0	0	0	1	0	0	0	0	0	1	167	70	0	1	0		2				-3	-2	2	-4	0				-2	1	-2	0				-2	2
52	1	1	2	unemployed	Countryside	2018	diet other	0	0	1	1	0	0	0	0	1	0	0	0	0	0	0	169	70	0	0	0		1				-3	-2	2	-4	0				-2	2	-4	0				-2	2
48	1	1	4	unemployed	Countryside	2022	diet other	0	0	1	1	0	0	0	0	0	0	0	0	0	0	0	174	72	0	0	0		2				-2	-2	2	-4	0				-2	2	-4	0				-2	2
42	1	1	3	employee	Countryside	2023	diet other	0	0	1	1	0	0	0	0	0	0	0	0	0	0	0	175	78	1	1	0		2				-3	-3	2	-6	1	-2	3	-6	0	1	0	1	-2	2	-4	-1	2
56	1	1	3	unemployed	Countryside	2016	oral antidiabetic drugs diet other	1	0	1	1	0	0	0	0	1	0	0	0	0	0	0	170	75	0	1	0		1				-3	-2	2	-4	0				-2	1	-2	0				-2	2
52	1	1	3	unemployed	Countryside	2019	oral antidiabetic drugs diet other	1	0	1	1	0	0	0	0	0	0	0	0	0	0	0	179	84	0	0	0		1				-3	-1	2	-2	0				-2	2	-4	0				-2	2
61	1	1	3	unemployed	Countryside	2013	insulin therapy diet other	0	1	1	1	0	0	0	0	1	0	0	0	0	0	0	164	63	0	0	0		1				-3	-2	2	-4	1	-2	2	-4	-2	2	-4	1	-1	2	-2	-2	2
50	1	1	3	unemployed	Countryside	2020	oral antidiabetic drugs diet other	1	0	1	1	0	0	0	0	1	0	0	0	0	0	0	168	71	1	1	0		1				-3	-2	2	-4	1	-2	3	-6	-2	2	-4	1	-2	2	-4	-2	3
48	2	1	3	unemployed	Countryside	2017	oral antidiabetic drugs diet other	1	0	1	1	0	0	0	0	1	0	0	0	0	1	1	167	89	1	1	0		-1				-3	-3	3	-9	0				-2	2	-4	0				-2	3
63	1	1	2	unemployed	Countryside	2009	oral antidiabetic drugs insulin therapy diet other	1	1	1	1	0	1	0	0	1	0	0	0	0	0	1	168	70	0	0	0		1				-3	-2	3	-6	0				-1	1	-1	0				-2	2
52	1	1	3	unemployed	Countryside	2015	oral antidiabetic drugs diet other	1	0	1	1	0	0	0	0	1	0	0	0	0	1	0	169	84	1	1	0		0				-3	-2	3	-6	1	-3	3	-9	-2	1	-2	0				-3	3
56	2	1	2	unemployed	Countryside	2013	oral antidiabetic drugs diet other	1	0	1	1	0	0	0	0	1	0	0	0	0	0	0	165	58	0	0	0		0				-3	-2	2	-4	0				-2	1	-2	0				-2	2
45	1	1	4	employee	Countryside	2022	oral antidiabetic drugs diet other	1	0	1	1	0	0	0	0	1	0	0	0	0	0	0	176	73	0	0	0		2				-3	-2	2	-4	1	-3	3	-9	-2	1	-2	0				-3	3
46	1	1	3	unemployed	Countryside	2017	oral antidiabetic drugs diet other	1	0	1	1	0	0	0	0	1	0	0	0	0	0	0	156	55	0	0	0		0				-3	-2	2	-4	1	-3	3	-9	-1	2	-2	1	-2	3	-6	-1	3
51	1	1	4	employee	Countryside	2014	oral antidiabetic drugs insulin therapy diet other	1	1	1	1	0	0	0	0	1	0	0	0	0	0	0	170	74	0	0	0		0				-3	-3	2	-6	1	-2	3	-6	-2	2	-4	0				-2	2
44	1	1	3	unemployed	Countryside	2022	oral antidiabetic drugs diet other	1	0	1	1	0	0	0	0	1	0	0	0	0	0	0	180	85	0	0	0		1				-3	-2	2	-4	1	-3	2	-6	-1	1	-1	0				-1	2
52	2	1	3	unemployed	Countryside	2014	insulin therapy diet other	0	1	1	1	0	0	0	0	1	0	0	0	0	1	1	159	70	0	0	0		0				-3	-3	3	-9	0				-2	2	-4	0				-2	3
48	1	1	3	unemployed	Countryside	2019	oral antidiabetic drugs diet other	1	0	1	1	0	0	0	0	1	0	0	0	0	0	0	180	85	0	0	0		1				-3	-2	2	-4	1	-2	3	-6	-1	1	-1	0				-2	2
43	2	1	4	employee	Countryside	2023	oral antidiabetic drugs diet other	1	0	1	1	0	0	0	0	1	0	0	0	0	0	0	160	55	0	0	0		2				-3	-1	2	-2	1	-2	2	-4	-1	1	-1	1	-2	1	-2	-1	2
58	2	1	2	unemployed	Countryside	2016	oral antidiabetic drugs diet other	1	0	1	1	0	1	0	0	1	0	0	0	0	0	0	157	59	0	0	0		1				-3	-2	1	-2	0				-1	1	-1	0				-1	3
55	2	2	2	unemployed	Countryside	2015	oral antidiabetic drugs diet other	1	0	1	1	0	1	0	0	1	0	0	0	0	0	0	156	55	0	0	0		0				-3	-1	2	-2	0				-1	1	-1	0				-2	2
54	1	1	4	unemployed	Countryside	2015	insulin therapy diet other	0	1	1	1	0	0	0	0	1	0	0	0	0	0	0	172	76	1	1	0		1				-3	-2	2	-4	1	-2	3	-6	-1	1	-1	0				-2	2
58	1	1	4	unemployed	Countryside	2014	oral antidiabetic drugs insulin therapy diet other	1	1	1	1	0	1	0	0	1	0	0	0	0	0	0	170	75	1	1	0		1				-3	-2	1	-2	1	-2	3	-6	0	1	0	1	0	2	0	-2	3
50	1	1	4	unemployed	Countryside	2017	oral antidiabetic drugs diet other	1	0	1	1	0	0	0	0	1	0	0	0	0	0	0	175	76	0	0	0		2				-3	-2	2	-4	1	-2	3	-6	-2	1	-2	0				-2	3
54	2	2	1	unemployed	Countryside	2013	oral antidiabetic drugs diet other	1	0	1	1	0	1	0	0	1	0	0	0	0	1	0	159	72	0	0	0		0				-3	-2	2	-4	0				-2	1	-2	0				-2	3
47	1	1	3	unemployed	Countryside	2020	diet other	0	0	1	1	0	0	0	0	0	0	0	0	0	0	0	180	91	0	0	0		2				-3	-2	1	-2	1	-1	3	-3	-1	1	-1	1	-2	1	-2	-2	3
55	1	1	3	unemployed	Countryside	2017	oral antidiabetic drugs diet other	1	0	1	1	0	0	0	0	1	0	0	0	0	0	0	167	70	0	0	0		1				-3	-2	2	-4	0				-1	1	-1	0				-1	2
60	1	1	1	unemployed	Countryside	2011	oral antidiabetic drugs insulin therapy diet other	1	1	1	1	0	1	0	0	1	0	0	0	0	0	0	168	71	1	1	0		1				-3	-2	1	-2	0				-1	1	-1	0				-2	3
68	1	2	2	unemployed	Countryside	2006	oral antidiabetic drugs insulin therapy diet other	1	1	1	1	1	0	1	0	1	0	0	0	0	0	0	164	63	0	0	0		0				-3	-1	2	-2	0				-1	0	0	0				-2	2
56	1	1	3	unemployed	Countryside	2017	oral antidiabetic drugs diet other	1	0	1	1	0	0	0	0	1	0	0	0	0	0	0	175	72	1	1	0		0				-3	-2	2	-4	1	-2	3	-6	-2	1	-2	0				-2	2
50	1	1	3	unemployed	Countryside	2014	oral antidiabetic drugs diet other	1	0	1	1	0	0	0	0	1	0	0	0	0	0	1	165	60	0	0	0		1				-3	-2	2	-4	1	-2	3	-6	-1	2	-2	1	-2	2	-4	-3	3
68	1	2	2	unemployed	Countryside	2006	oral antidiabetic drugs insulin therapy diet other	1	1	1	1	1	1	0	0	1	0	0	0	0	0	1	169	73	0	0	0		-1				-3	-3	2	-6	0				-1	1	-1	0				-3	3
60	1	1	3	unemployed	Countryside	2011	oral antidiabetic drugs diet other	1	0	1	1	0	0	0	0	1	0	0	0	0	0	0	170	75	0	0	0		1				-3	-2	2	-4	1	-2	3	-6	-2	2	-4	1	-2	2	-4	-2	2
55	1	1	2	unemployed	Countryside	2015	oral antidiabetic drugs diet other	1	0	1	1	0	0	0	0	1	0	0	0	0	1	1	170	85	0	0	0		0				-3	-2	2	-4	1	-2	3	-6	-2	1	-2	0				-2	2
54	1	1	4	employee	Countryside	2018	oral antidiabetic drugs diet other	1	0	1	1	0	0	0	0	1	0	0	0	0	0	0	171	74	0	0	0		0				-3	-2	2	-4	1	-2	3	-6	-1	1	-1	1	-2	2	-4	-2	3
56	1	1	2	unemployed	Countryside	2014	oral antidiabetic drugs diet other	1	0	1	1	0	0	0	0	1	0	0	0	0	0	0	168	74	1	1	0		2				-3	-2	2	-4	0				-2	1	-2	0				-2	2
48	2	2	2	unemployed	Countryside	2011	oral antidiabetic drugs diet other	1	0	1	1	0	1	0	0	1	0	0	0	0	1	1	159	76	0	0	0		-1				-3	-2	3	-6	0				-2	2	-4	0				-3	3
65	1	1	2	other	Tenant	2009	insulin therapy	0	1	0	0	0	0	0	0	1	0	0	1	0	0	0	165	80	0	0	0		0				-2	-2	1	-2	1	-2	3	-6	-3	3	-9	1	0	1	0	-3	3
50	2	1	3	other	Owner of the house	2010	oral antidiabetic drugs	1	0	0	0	0	0	0	0	1	0	0	1	0	1	0	150	70	0	0	0		1				-3	-2	2	-4	0				-2	2	-4	1	-2	2	-4	-2	2
80	1	2	1	unemployed	City	2008	insulin therapy diet	0	1	1	0	1	0	0	0	1	0	0	1	0	1	0	175	85	1	1	0		0				-2	-2	2	-4	0				-1	2	-2	0				-2	2
75	1	1	2	student	Owner of the house	2007	oral antidiabetic drugs diet	1	0	1	0	0	0	0	0	0	0	0	0	0	1	0	180	75	0	0	0		1				-2	-1	2	-2	0				-2	2	-4	0				-2	2
40	2	1	2	employee	Owner of the house	2009	oral antidiabetic drugs diet	1	0	1	0	0	0	0	0	1	0	0	0	0	1	0	155	70	0	0	0		1				-1	-1	1	-1	0				-1	2	-2	0				-2	2
30	2	2	3	employee	City	2000	insulin therapy	0	1	0	0	0	0	0	0	0	0	0	0	0	0	0	170	88	1	1	0		1				-2	-2	2	-4	1	-2	2	-4	-3	2	-6	1	-2	1	-2	-2	2
52	2	1	2	other	Tenant	2007	insulin therapy diet	0	1	1	0	0	0	0	0	1	0	0	0	0	1	0	153	70	0	0	0		1				-1	-1	2	-2	0				-2	2	-4	0				-2	2
63	1	1	3	employee	Countryside	2008	insulin therapy	0	1	0	0	0	0	0	0	0	0	0	0	0	0	0	175	88	0	0	0		1				-2	-2	2	-4	1	-2	2	-4	-2	2	-4	1	-2	2	-4	-1	2
72	1	1	4	student	City	2006	oral antidiabetic drugs insulin therapy diet	1	1	1	0	1	0	1	0	1	0	0	1	0	1	0	170	95	0	0	0		1				-2	-2	2	-4	0				-2	2	-4	1	-2	2	-4	-2	2
63	2	1	3	other	Owner of the house	2009	insulin therapy diet	0	1	1	0	0	0	0	0	0	0	0	0	0	1	0	160	80	0	0	0		1				-1	-1	2	-2	0				-2	2	-4	0				-1	2
77	1	2	2	unemployed	Tenant	2011	insulin therapy	0	1	0	0	0	0	0	0	0	0	0	0	0	0	0	123	75	0	0	0		2				-1	-1	1	-1	1	-1	2	-2	-3	3	-9	1	-2	1	-2	-1	2
70	1	1	2	student	Tenant	2005	oral antidiabetic drugs insulin therapy diet	1	1	1	0	0	0	0	0	0	0	0	0	0	1	0	164	90	0	0	0		0				-1	-2	1	-2	0				-1	2	-2	0				-1	2
82	2	2	2	other	Owner of the house	2010	insulin therapy diet	0	1	1	0	0	0	1	0	1	0	0	1	0	0	0	160	88	0	0	0		1				-1	-2	2	-4	0				-2	1	-2	0				-1	1
62	1	1	1	student	Owner of the house	2007	insulin therapy	0	1	0	0	0	0	0	0	0	0	0	0	0	1	0	170	72	1	1	0		1				-2	-2	1	-2	0				-2	3	-6	0				-2	2
62	2	1	2	other	Owner of the house	2010	insulin therapy diet	0	1	1	0	0	0	1	0	0	0	0	0	0	1	0	153	87	0	0	0		1				-3	-2	2	-4	0				0	0	0	0				-3	2
63	1	1	1	employee	Owner of the house	2007	insulin therapy diet	0	1	1	0	0	0	0	0	0	0	0	0	0	0	0	170	85	1	1	0		0				-2	-2	1	-2	0				-2	2	-4	0				-2	3
42	2	1	2	other	Owner of the house	2011	insulin therapy	0	1	0	0	0	0	0	0	0	0	0	0	0	0	0	165	80	0	0	0		1				-2	-1	2	-2	0				-2	2	-4	0				-1	2
71	1	1	2	unemployed	Owner of the house	2009	insulin therapy diet	0	1	1	0	1	0	0	0	1	0	0	0	0	1	0	180	90	0	0	0		1				-2	-2	2	-4	0				-1	2	-2	0				-1	1
68	2	2	2	unemployed	Owner of the house	2016	oral antidiabetic drugs diet	1	0	1	0	0	1	0	0	1	0	0	0	0	1	0	157	85	0	0	0		1				-3	0	1	0	0				-2	2	-4	0				-2	3
48	1	1	3	unemployed	Tenant	2010	oral antidiabetic drugs diet	1	0	1	0	0	0	0	0	0	0	0	0	0	0	0	174	87	1	1	0		2				-2	-3	2	-6	0				-3	2	-6	0				-2	3
60	2	1	3	unemployed	Countryside	2012	oral antidiabetic drugs diet other	1	0	1	1	0	1	0	0	1	0	0	0	0	0	0	169	65	0	0	0		0				-3	-2	2	-4	0				-1	1	-1	0				-2	3
69	1	1	1	employee	City	2010	insulin therapy	0	1	0	0	0	0	0	0	1	1	0	0	0	0	0	165	90	1	1	0		0				-2	-1	2	-2	0				-1	1	-1	0				-1	2
85	2	2	1	other	Owner of the house	2005	oral antidiabetic drugs diet	1	0	1	0	1	1	0	0	1	0	0	0	0	1	0	150	90	0	0	0		0				-3	-1	1	-1	0				-1	1	-1	0				-1	1
54	1	1	2	employee	Owner of the house	2005	insulin therapy	0	1	0	0	0	0	0	0	1	0	0	0	0	1	0	170	100	0	0	0		1				-2	-1	1	-1	1	-1	2	-2	-2	1	-2	0				-2	1
83	2	2	1	other	City	2011	oral antidiabetic drugs diet	1	0	1	0	0	0	0	0	1	1	0	0	0	0	0	165	90	0	0	0		1				-2	-3	2	-6	0				-2	2	-4	0				-2	1
74	1	2	2	unemployed	Tenant	2012	diet	0	0	1	0	0	1	0	0	1	0	0	0	0	0	0	155	80	1	1	0		2				-3	-2	2	-4	0				-1	1	-1	0				-2	1
81	1	2	1	other	Owner of the house	2019	insulin therapy diet	0	1	1	0	1	0	0	0	1	0	0	0	0	0	0	175	90	0	0	0		1				-2	0	1	0	0				-1	2	-2	0				-2	2
55	1	1	3	employee	Owner of the house	2007	insulin therapy diet	0	1	1	0	0	0	0	0	1	0	0	0	0	0	0	160	70	0	0	0		1				-2	-1	1	-1	1	-1	2	-2	-1	2	-2	0				-2	2
62	2	1	2	unemployed	Owner of the house	2010	insulin therapy diet	0	1	1	0	0	1	0	0	1	0	0	0	0	1	0	160	95	0	0	0		1				-2	-1	1	-1	0				-2	3	-6	0				-2	2
54	1	1	2	employee	Owner of the house	2007	insulin therapy diet	0	1	1	0	1	0	1	0	0	0	0	0	0	0	0	170	88	1	1	0		1				-1	-1	2	-2	1	-1	2	-2	-2	1	-2	0				-1	2
67	1	2	2	other	Owner of the house	2009	insulin therapy diet	0	1	1	0	0	1	1	0	0	0	0	0	0	1	0	175	80	0	0	0		0				-2	-1	1	-1	0				-1	2	-2	0				-2	2
69	1	1	2	unemployed	Owner of the house	2011	insulin therapy diet	0	1	1	0	1	0	1	0	1	0	0	0	0	0	0	165	83	0	0	0		1				-1	-2	2	-4	0				-2	2	-4	0				-2	2
78	2	2	1	other	Owner of the house	2008	insulin therapy diet	0	1	1	0	0	1	1	0	1	0	0	0	0	1	0	150	86	0	0	0		1				-1	-2	0	0	0				0	2	0	0				-1	2
81	1	2	1	unemployed	Owner of the house	2009	insulin therapy diet	0	1	1	0	0	0	1	0	1	0	0	0	0	1	0	175	90	0	0	0		1				-1	-1	2	-2	0				-2	2	-4	0				-2	2
59	1	1	1	employee	Owner of the house	2008	insulin therapy diet	0	1	1	0	0	0	0	0	1	0	0	0	0	1	0	165	90	1	1	0		1				-2	-1	2	-2	0				-2	2	-4	0				-2	2
54	2	1	3	other	Owner of the house	2010	insulin therapy diet	0	1	1	0	0	1	0	0	0	0	0	0	0	0	0	165	88	0	0	0		0				-1	-1	2	-2	0				-1	2	-2	0				-2	3
69	1	2	2	unemployed	Owner of the house	2006	insulin therapy diet	0	1	1	0	1	1	0	0	1	0	0	0	0	1	0	156	80	0	0	0		1				-2	0	1	0	0					1	0	0				0	1
39	2	1	4	employee	City	2016	insulin therapy diet	0	1	1	0	0	0	0	0	1	0	0	0	0	0	0	175	84	0	0	0		3				-3	-3	3	-9	1	-3	3	-9	-3	3	-9	1	-3	3	-9	-3	3
72	2	2	1	other	City	2010	oral antidiabetic drugs insulin therapy	1	1	0	0	0	1	0	0	1	0	0	0	0	1	0	160	90	0	0	0		1				-2	-1	1	-1	0				-1	2	-2	0				-1	1
81	1	2	2	other	Owner of the house	2011	oral antidiabetic drugs diet	1	0	1	0	0	1	0	0	1	0	0	1	0	0	0	175	89	0	0	0		0				-1	-1	1	-1	0				0	2	0	0				-1	1
77	1	2	2	unemployed	Countryside	2005	oral antidiabetic drugs diet	1	0	1	0	0	0	1	0	0	0	0	0	0	1	0	173	76	1	1	0		2				-2	-1	1	-1	0				-1	2	-2	0				-2	2
50	2	1	2	other	Owner of the house	2006	insulin therapy diet	0	1	1	0	0	0	1	0	1	0	0	0	0	1	0	155	80	0	0	0		1				-1	-1	1	-1	0				-3	3	-9	0				-2	2
64	1	1	2	employee	Owner of the house	2007	insulin therapy	0	1	0	0	0	0	0	0	0	0	0	0	0	0	0	180	90	0	0	0		1				-2	-2	1	-2	1	-2	1	-2	-2	2	-4	0				-2	2
[truncated: 103 more columns]
